# Supplementary material for: Beneficial Effects of Dietary Fiber in Young Barley Leaf on Gut Microbiota and Immunity in Mice
Source: Molecules. 2024 Apr 22;29(8):1897. doi: 10.3390/molecules29081897 (PMC11054971; doi:10.3390/molecules29081897)
Supplement: Supplementary file 1 [file molecules-29-01897-s001.zip]

Archive with 1 entries (1 files):
- molecules-2956450-supplementary.pdf
